# Supplementary material for: A Recurrent Mutation in Anaplastic Lymphoma Kinase with Distinct Neoepitope Conformations
Source: Front Immunol. 2018 Jan 30;9:99. doi: 10.3389/fimmu.2018.00099 (PMC5797543; doi:10.3389/fimmu.2018.00099)
Supplement: Supplementary file 3 [file Data_Sheet_2.xlsx]

## Sheet: Sheet1
sample name	processing group	time/group (min)	individual processing time (min)	machine ID	tumor exome size _1 (G)	tumor exome size _2 (G)	normal exome size _1 (G)	normal exome size _2 (G)	tumor RNA size _1 (G)	tumor RNA size _2 (G)	Mutations			somatic ALK	CA/GT mutations without OxoG filtering		CA/GT mutations with OxoG filtering
											Total	Without OxoG filtering	With OxoG filtering		count	%	count	%
TARGET-30-PASZPI	1	222	222	Protector2	1.9	1.9	1.8	1.8	4.7	4.6	229	52	13	0	30	13.1004	5	2.18341
TARGET-30-PANZPV	3	388	388	Protector2	4.2	4.3	5.4	5.6	4.5	4.5	168	20	6	0	6	3.57143	1	0.595238
TARGET-30-PATFXV	4	458	229	Protector2	2	2	1.9	1.9	4.1	4	223	42	16	0	27	12.1076	8	3.58744
TARGET-30-PAPBGH	4	458	229	Protector2	4.8	5	4.9	5	4.6	4.4	383	65	14	0	30	7.8329	7	1.82768
TARGET-30-PASNEF	5	1034	517	Protector3	1.9	1.9	1.6	1.7	2.9	2.9	546	120	15	0	89	16.3004	1	0.18315
TARGET-30-PAPBJE	5	1034	517	Protector3	2.8	2.8	2.9	2.9	5.3	5.3	389	92	26	0	65	16.7095	10	2.57069
TARGET-30-PASXRJ	6	909	303	Protector2	2	2	1.9	1.9	4.8	4.8	230	52	12	0	26	11.3043	1	0.434783
TARGET-30-PALTEG	6	909	303	Protector2	5.4	5.4	11	11	5.1	5.2	942	89	55	0	19	2.01699	5	0.530786
TARGET-30-PANSBN	6	909	303	Protector2	2.8	3	2.9	3	5.3	5	199	51	7	0	31	15.5779	0	0
TARGET-30-PASPER	7	1797	599	Protector3	1.7	1.7	2	2	6.9	6.9	240	67	22	0	37	15.4167	12	5
TARGET-30-PASGUT	7	1797	599	Protector3	1.7	1.7	1.8	1.8	7.1	7.1	794	214	51	0	150	18.8917	13	1.63728
TARGET-30-PARSBI	8	4015	1004	Protector2	2.2	2.2	1.9	1.9	5.3	5	270	60	19	0	24	8.88889	2	0.740741
TARGET-30-PARZIP	8	4015	1004	Protector2	12	12	1.9	1.9	6.4	6.4	241421	40693	201	0	38903	16.1142	161	0.0666885
TARGET-30-PAPVFD	8	4015	1004	Protector2	2.7	2.8	2.5	2.6	6.1	6.1	241	78	25	0	39	16.1826	6	2.48963
TARGET-30-PANWRR	8	4015	1004	Protector2	2.5	2.6	2.7	2.7	4.5	4.5	192	47	19	1	20	10.4167	1	0.520833
TARGET-30-PARYNK	9	1140	285	Protector2	2.1	2.1	2.2	2.2	4.9	4.9	683	153	25	0	133	19.4729	10	1.46413
TARGET-30-PAPTFZ	9	1140	285	Protector2	2.7	2.8	2.5	2.6	6.4	6.4	1436	288	10	1	266	18.5237	0	0
TARGET-30-PANYGR	9	1140	285	Protector2	4.9	5	4.8	4.9	5.7	5.6	380	65	25	0	29	7.63158	6	1.57895
TARGET-30-PASXIE	9	1140	285	Protector2	1.8	1.8	1.7	1.8	2.8	2.8	216	44	14	0	27	12.5	5	2.31481
TARGET-30-PAMYCE	10	1200	600	Protector3	5.1	5.2	4.7	4.9	3.1	3.2	466	109	12	0	56	12.0172	6	1.28755
TARGET-30-PASXHE	10	1200	600	Protector3	1.8	1.8	1.7	1.8	7.1	7.1	304	73	31	0	42	13.8158	13	4.27632
TARGET-30-PASSRN	11	1161	232	Protector2	1.8	1.8	2	2	2.5	2.6	339	91	27	0	48	14.1593	7	2.0649
TARGET-30-PASWIJ	11	1161	232	Protector2	1.9	1.9	1.7	1.7	2.6	2.7	2447	456	17	0	429	17.5317	7	0.286065
TARGET-30-PAMVRA	11	1161	232	Protector2	4.9	5	4.9	5	3.9	3.7	175	36	3	0	16	9.14286	0	0
TARGET-30-PASUYG	12	918	229	Protector2	2	2	1.7	1.7	5.1	4.8	264	55	11	0	29	10.9848	0	0
TARGET-30-PANXJL	12	918	229	Protector2	2.5	2.6	2.6	2.7	5.7	5.4	227	53	8	1	28	12.3348	3	1.32159
TARGET-30-PAPBZI	13	1043	260	Protector2	5.3	5.2	4.9	4.9	4.3	4.3	323	107	34	0	67	20.743	19	5.88235
TARGET-30-PATCFL	13	1043	260	Protector2	2	2	2.1	2.1	2.6	2.7	213	45	12	0	21	9.85915	1	0.469484
TARGET-30-PALWVJ	13	1043	260	Protector2	4.1	4.1	4.1	4.1	5.6	5.5	352	100	67	0	18	5.11364	9	2.55682
TARGET-30-PARFWB	15	1133	226	Protector2	2	2.1	2	2	4.9	4.9	357	83	22	0	48	13.4454	7	1.96078
TARGET-30-PATFCY	15	1133	226	Protector2	1.9	1.9	1.8	1.8	6.5	6.4	214	49	14	0	26	12.1495	2	0.934579
TARGET-30-PAPZYZ	15	1133	226	Protector2	2.7	2.8	2.8	2.9	5.5	5.7	1241	262	11	0	230	18.5334	5	0.402901
TARGET-30-PASUCB	16	981	196	Protector2	1.8	1.8	1.9	1.9	6.4	6.4	346	87	20	0	47	13.5838	8	2.31214
TARGET-30-PATDXC	16	981	196	Protector2	1.8	1.8	1.9	1.9	2.6	2.7	214	44	15	0	4	1.86916	3	1.40187
TARGET-30-PASXGP	16	981	196	Protector2	1.8	1.9	2	2	5	4.9	678	162	31	0	119	17.5516	9	1.32743
TARGET-30-PAPVXS	16	981	196	Protector2	2.8	2.9	2.5	2.6	6.1	5.8	268	60	17	0	30	11.194	6	2.23881
TARGET-30-PATEKG	16	981	196	Protector2	1.8	1.9	1.8	1.9	3.8	3.7	186	43	11	0	23	12.3656	0	0
TARGET-30-PASVRU	17	1688	562	Protector3	1.8	1.8	1.6	1.7	4	4	270	54	11	0	38	14.0741	6	2.22222
TARGET-30-PAITCI	17	1688	562	Protector3	5.1	5.2	4.8	4.9	4.5	4.5	139	26	11	0	8	5.7554	3	2.15827
TARGET-30-PATGLU	17	1688	562	Protector3	1.7	1.7	2	2	4.7	4.6	194	52	13	0	34	17.5258	3	1.54639
TARGET-30-PARBGP	18	1308	261	Protector2	2.2	2.2	1.8	1.8	6.6	6.6	587	136	20	0	102	17.3765	4	0.681431
TARGET-30-PAPUWY	18	1308	261	Protector2	2.7	2.8	3	3	6	6	554	143	36	0	90	16.2455	8	1.44404
TARGET-30-PAIVHE	18	1308	261	Protector2	4.9	5.1	4.4	4.5	4.1	4.1	131	30	16	0	4	3.05344	2	1.52672
TARGET-30-PARACS	18	1308	261	Protector2	2.6	2.6	2.9	3	5.1	5.1	276	60	20	0	34	12.3188	6	2.17391
TARGET-30-PASWFB	19	1797	599	Protector3	1.8	1.8	1.7	1.8	5.3	5.3	236	60	18	0	29	12.2881	4	1.69492
TARGET-30-PAPEFE	19	1797	599	Protector3	4.4	4.4	4.3	4.1	4.6	4.3	69	17	9	0	7	10.1449	2	2.89855
TARGET-30-PANRVJ	19	1797	599	Protector3	2.6	2.7	2.9	3	5.8	5.7	165	51	11	0	23	13.9394	2	1.21212
TARGET-30-PASMNT	20	919	230	Protector2	1.8	1.8	1.6	1.6	6.4	6.4	862	188	29	0	158	18.3295	16	1.85615
TARGET-30-PANLET	20	919	230	Protector2	2.6	2.7	2.5	2.5	4.9	4.9	427	93	22	0	56	13.1148	3	0.702576
TARGET-30-PASNZU	20	919	230	Protector2	1.7	1.7	2	1.9	6	5.9	309	77	26	0	49	15.8576	17	5.50162
TARGET-30-PAPKXS	20	919	230	Protector2	3.1	3.1	3	3.1	7.6	7.7	1774	397	44	0	345	19.4476	11	0.620068
TARGET-30-PATDWN	21	1105	221	Protector2	1.9	1.9	1.7	1.7	5.7	5.6	253	65	18	0	35	13.834	3	1.18577
TARGET-30-PANBMJ	21	1105	221	Protector2	4.3	4.3	4.4	4.5	6.1	6.2	234	49	7	0	20	8.54701	0	0
TARGET-30-PASEGA	21	1105	221	Protector2	2.1	2.1	1.7	1.8	6.9	7	1482	284	20	0	248	16.7341	4	0.269906
TARGET-30-PATESI	21	1105	221	Protector2	2	2	2	2	5.4	5.4	289	60	18	0	39	13.4948	4	1.38408
TARGET-30-PASRFS	22	1590	265	Protector2	1.6	1.6	1.9	1.9	7.2	7.1	262	59	16	0	31	11.8321	7	2.67176
TARGET-30-PASTKC	22	1590	265	Protector2	1.7	1.7	1.9	2	4.7	4.7	391	118	55	0	49	12.532	16	4.09207
TARGET-30-PAIFXV	22	1590	265	Protector2	1.9	1.9	1.9	1.9	5	5	27117	4633	31	0	4542	16.7496	18	0.066379
TARGET-30-PANUIF	22	1590	265	Protector2	2.5	2.6	2.6	2.7	6.2	6.2	347	89	3	0	43	12.3919	0	0
TARGET-30-PASMJG	22	1590	265	Protector2	1.8	1.8	1.7	1.7	6	6	191	45	8	0	29	15.1832	1	0.52356
TARGET-30-PAPLSD	22	1590	265	Protector2	2.6	2.7	2.9	2.9	4.7	4.8	338	74	20	0	41	12.1302	5	1.47929
TARGET-30-PASYPX	23	1886	314	Protector2	1.9	1.9	1.9	1.9	1.6	1.6	2795	492	32	0	447	15.9928	14	0.500894
TARGET-30-PAPVRN	23	1886	314	Protector2	2.7	2.6	2.8	2.9	5.6	5.6	170	32	7	0	18	10.5882	2	1.17647
TARGET-30-PAIPGU	23	1886	314	Protector2	5.2	5.4	5	5	3.9	3.9	179	50	20	0	25	13.9665	8	4.46927
TARGET-30-PAPCTS	23	1886	314	Protector2	2.9	3	2.7	2.8	5.6	5.5	777	162	17	0	125	16.0875	3	0.3861
TARGET-30-PATDXG	23	1886	314	Protector2	1.8	1.8	2	2	6	6	165	35	8	0	21	12.7273	4	2.42424
TARGET-30-PARGKK	24	1213	242	Protector2	1.8	1.8	2	2	4.4	4.3	298	63	19	0	39	13.0872	5	1.67785
TARGET-30-PAPTCR	24	1213	242	Protector2	2.3	2.4	2.8	2.9	6.4	6.4	11368	1950	10	0	1857	16.3353	2	0.0175932
TARGET-30-PASSRS	24	1213	242	Protector2	2.2	2.1	1.8	1.8	5.5	5.4	431	120	39	0	76	17.6334	16	3.7123
TARGET-30-PANUKV	24	1213	242	Protector2	5.1	5.4	5	5.3	4.8	4.7	346	38	8	0	17	4.91329	5	1.44509
TARGET-30-PAPTLV	24	1213	242	Protector2	2.8	2.9	3.1	3.1	4.7	3.8	178	42	13	1	24	13.4831	2	1.1236
TARGET-30-PATEPF	25	1130	226	Protector4	1.9	1.9	2	2.1	6.2	6.2	304	76	37	0	30	9.86842	10	3.28947
TARGET-30-PAMZGT	25	1130	226	Protector4	5	5.2	4.3	4.5	5.2	5.3	364	63	19	0	22	6.04396	8	2.1978
TARGET-30-PASWYR	25	1130	226	Protector4	1.6	1.6	1.8	1.8	3.7	3.7	218	41	6	0	27	12.3853	2	0.917431
TARGET-30-PATBMM	25	1130	226	Protector4	2	2	1.8	1.8	5.2	5	295	65	15	0	41	13.8983	6	2.0339
TARGET-30-PASTCN	26	1210	242	Protector5	2	2.1	1.9	1.9	5.2	5.2	3957	669	12	0	640	16.1739	8	0.202173
TARGET-30-PASFGG	26	1210	242	Protector5	2	1.9	1.6	1.6	6.1	6.1	738	131	14	0	115	15.5827	7	0.948509
TARGET-30-PASWVY	26	1210	242	Protector5	1.8	1.8	1.8	1.8	6.1	6	303	96	32	0	50	16.5017	9	2.9703
TARGET-30-PATINJ	26	1210	242	Protector5	1.7	1.8	1.8	1.8	5.7	5.7	170	46	10	0	18	10.5882	1	0.588235
TARGET-30-PARAMT	27	1312	262	Protector2	3.6	3.6	3	3.2	6	6	2420	448	24	0	409	16.9008	7	0.289256
TARGET-30-PALIIN	27	1312	262	Protector2	3.3	3.4	4.5	4.4	6	5.6	642	64	20	0	24	3.73832	1	0.155763
TARGET-30-PARDCK	27	1312	262	Protector2	2.2	2.2	1.9	1.9	6.6	6.5	623	161	46	0	101	16.2119	14	2.24719
TARGET-30-PALCBW	27	1312	262	Protector2	3.7	3.7	3.4	3.4	5.2	5.3	155	14	4	0	10	6.45161	1	0.645161
TARGET-30-PARDIW	27	1312	262	Protector2	2.3	2.3	2.2	2.1	4.3	4.3	640	128	10	0	101	15.7812	3	0.46875
TARGET-30-PASXRG	28	781	195	Protector4	1.8	1.8	1.9	2	3	3.1	237	61	16	0	23	9.70464	5	2.1097
TARGET-30-PARVLK	28	781	195	Protector4	2	2	1.9	2	3.8	3.8	382	98	30	0	52	13.6126	4	1.04712
TARGET-30-PAKYZS	F1	815	815	Protector3	4.7	4.8	4.6	4.8	4.9	4.7	82	12	3	0	4	4.87805	0	0
TARGET-30-PANKFE	F2	758	758	Protector3	3.6	3.7	3.9	4.1	4.9	4.9	211	33	2	0	13	6.16114	0	0
TARGET-30-PAIXIF	F3	796	796	Protector3	4.4	4.3	4	4	4.3	4.1	441	52	5	0	32	7.25624	2	0.453515
TARGET-30-PAPKWN	F4	NA		Protector2	3.6	3.8	4.8	4.9	4	4	138	7	7	0	5	3.62319	1	0.724638
TARGET-30-PALZZV	F5	364	364	Protector4	3.6	3.7	2.1	2.1	4.3	4.1	233	37	22	0	15	6.43777	9	3.86266
TARGET-30-PALEVG	F6	NA		Protector2	5.2	5.1	3	3.1	4.7	4.7	71	7	7	0	3	4.22535	1	1.40845
TARGET-30-PARKGJ	F7	530	530	Protector3	2.1	2.1	2	2	4.6	4.5	283	57	15	0	29	10.2473	4	1.41343
TARGET-30-PANZVU	F8	430	430	Protector2	3.6	3.6	4.1	4.2	4.6	4.8	225	47	28	0	19	8.44444	11	4.88889
TARGET-30-PALBFW	F10	802	802	Protector4	10	11	7.5	7.8	4.1	4.4	1203	116	21	0	35	2.90939	4	0.332502
TARGET-30-PAMZMG	F11	NA		Protector2	4.4	4.6	4.5	4.6	5.6	5.1	144	7	7	0	3	2.08333	3	2.08333
TARGET-30-PALETP	F12	NA		Protector2	4.6	4.7	4.4	4.6	2.9	2.9	144	7	7	0	2	1.38889	1	0.694444
TARGET-30-PAMMXF	F13	343	343	Protector5	5.5	5.4	5.1	5.2	4.5	4.5	430	89	13	0	42	9.76744	4	0.930233
TARGET-30-PAPTAN	F14	247	247	Protector2	2.8	2.8	2.7	2.8	5.9	5.9	1338	328	24	0	290	21.6741	8	0.597907
TARGET-30-PASGAP	F15	224	224	Protector4	1.8	1.7	1.7	1.7	4.7	4.6	252	42	15	0	22	8.73016	4	1.5873
DATA			353.629		2.94902	2.99706	2.84118	2.89216	5.05588	5.00784	3280.43	570.53	20.64	4	521.12	12.0794	7.03	1.50383
DATA w/o outliers											418.223	87.2766	18.8191	4
													18.9082
												SD	21.9027
												SD w/o outliers	12.414
